# Supplementary material for: GFP-on mouse model for interrogation of in vivo gene editing
Source: Nat Commun. 2025 Jul 31;16:7017. doi: 10.1038/s41467-025-61449-y (PMC12313916; doi:10.1038/s41467-025-61449-y)
Supplement: Supplementary file 4 — Source Data [file 41467_2025_61449_MOESM4_ESM.xlsx]

## Sheet: Figure 1d
Figure 1d			Average Values
			Conc. [copies/µL]	CI (95%)	Valid Partitions	Positive Partitions	Negative Partitions
	Sample1	GAPDH	32.6	0.0803	25455	594	24861
	Sample2	GAPDH	41.2	0.072	25464	745	24719
	Sample3	GAPDH	36.3	0.076	25453	666	24786
	NTC	GAPDH	0	#DIV/0!	25461	0	25461
	Sample1	eGFP	98	0.047	25450	1742	23708
	Sample2	eGFP	117.9	0.0427	25463	2076	23387
	Sample3	eGFP	110.4	0.0443	25447	1973	23473
	NTC	eGFP	0.3	0.8327	25461	6	25455

## Sheet: Figure 2b
Figure 2b		Stop codon correction efficiency
	sgRNA1-rep1	63.4317
	sgRNA1-rep2	38.2036
	sgRNA2-rep1	46.012
	sgRNA2-rep2	32.232
	sgRNA3-rep1	34.3609
	sgRNA3-rep2	26.6211

## Sheet: Figure 2e
Figure 2e	live cells/GFP+ | Freq. of Parent
AAV9-SpABE8e-rep1	2.21
AAV9-SpABE8e-rep2	2.8
AAV9-SpABE8e-rep3	2.84
Negative-ctrl-rep1	0
Negative-ctrl-rep2	0
Negative-ctrl-rep3	0

## Sheet: Figure 3a
Figure 3a	PB/Single Cells/Single Cells/Live cells/Ter119-/GFP+ | Freq. of Parent	BM/Single Cells/Single Cells/live cells/GFP+ | Freq. of live cells	spleen/Single Cells/Single Cells/live cells/Ter119-/GFP+ | Freq. of Ter119-	Liver/Single Cells/Single Cells/live cells/GFP+ | Freq. of live cells	Sex	Age
AAV9-sample1	0.015	0.033	0.14	14.6	Female	15 weeks
AAV9-sample2	0.018	0.056	0.31	20.4	Female	15 weeks
AAV9-sample3	0.034	0.04	0.18	17.4	Female	15 weeks
Negative-ctrl	0.00103	0	0	0	Female	15 weeks

## Sheet: Figure 4a
Figure 4a	PB/Single Cells/Single Cells/live cells/Ter119-/GFP+ | Freq. of live cells	BM/Single Cells/Single Cells/live cells/GFP+ | Freq. of Parent	Spleen/Single Cells/Single Cells/Live cells/CD45+/Ter119-/GFP+ | Freq. of Live cells	Liver/Single Cells/Single Cells/Live cells/CD45+/GFP+ | Freq. of Live cells	Sex	Age
AAV9-sample1	0.00206	0.00279	0	18	Male	14 weeks
AAV9-sample2	0.00575	0.00877	0.00158	2.56	Male	14 weeks
AAV9-sample3	0.00166	0.00336	0.000977	0.032	Female	14 weeks
Negative-ctrl	0.00204	0.00138	0	0.14	Male	14 weeks

## Sheet: Supp Figure 7b
Supp Figure 7	Sex Female	Sex Female	Sex Female	Sex N/A
	Age 24weeks	Age 24weeks	Age 24weeks	Age24weeks
Means per organ	AAV9-SpABE8e (2e11 vg)	AAV9-SpABE8e (1e11 vg)	AAV9-SaABE8e (1e11 vg)	Non-InjectedGFP-on^pm/pm
Brain	1248.28	709.438	926.833	455.557
Heart	913.893	1285.79	12928.2	102.506
Liver	676.679	375.061	318.751	149.791
Skeletal Muscle	78623.1	38976.3	16016.9	279.84
Spleen	876.973	601.617	497.543	240.084
Percent Edited Above Naïve 3 Sigma Threshold	AAV9-SpABE8e (2e11 vg)	AAV9-SpABE8e (1e11 vg)	AAV9-SaABE8e (1e11 vg)	Non-InjectedGFP-on^pm/pm
Brain	0.999039	0.586677	0.978337	0.001119
Heart	0.999938	0.998303	0.990435	0.000673
Liver	0.981571	0.396014	0.221698	0.010287
Skeletal Muscle	1	1	1	0.000129
Spleen	0.966465	0.584435	0.318975	0.013801

## Sheet: Supp Figure 8b
Supp Figure 8b	PB/Single Cells/Single Cells/live cells/Ter119-/GFP+ | Freq. of live cells	BM/Single Cells/Single Cells/live cells/GFP+ | Freq. of Parent	Spleen/Single Cells/Single Cells/live cells/GFP+ | Freq. of Parent	Liver/Single Cells/Single Cells/live cells/GFP+ | Freq. of live cells	Sex	Age
AAV9-sample1	0.00121	0.013	0.000592	7.62	Male	6 weeks
AAV9-sample1	0	0.00064	0.00107	13.6	Female	6 months
AAV9-sample2	0	0	0	3.43	Female	6 months
AAV9-sample3	0	0.00116	0.041	8.09	Female	6 months
Negative-ctrl	0.00282	0	0	0	Female	6 months
